# Supplementary material for: Young People’s Attitude Toward Positive Psychology Interventions: Thematic Analysis
Source: JMIR Hum Factors. 2020 Nov 9;7(4):e21145. doi: 10.2196/21145 (PMC7683250; doi:10.2196/21145)
Supplement: Multimedia Appendix 1 [file humanfactors_v7i4e21145_app1.xlsx]

## Sheet: Sheet1
ID	Activity	Fit	Expectation	Inclination
1	Apologizing Effectively	4	3	4
1	Apologizing Effectively	2	5	4
1	Apologizing Effectively	4	5	4
1	Apologizing Effectively	1	1	2
1	Apologizing Effectively	2	1	2
2	Chasing Happiness	2	2	2
2	Chasing Happiness	2	4	2
2	Chasing Happiness	4	4	5
2	Chasing Happiness	3	3	2
2	Chasing Happiness	2	3	3
3	Creating Flow Experiences	2	2	2
3	Creating Flow Experiences	5	5	5
3	Creating Flow Experiences	4	3	4
3	Creating Flow Experiences	3	5	5
3	Creating Flow Experiences	2	3	3
4	Creating Quiet Time	4	5	5
4	Creating Quiet Time	4	4	4
4	Creating Quiet Time	4	3	5
4	Creating Quiet Time	3	4	3
4	Creating Quiet Time	4	5	4
5	Daily Motivational Awareness	3	3	3
5	Daily Motivational Awareness	3	3	3
5	Daily Motivational Awareness	4	4	5
5	Daily Motivational Awareness	3	4	3
5	Daily Motivational Awareness	4	4	5
6	Gratitude by Mental Elimination	4	5	5
6	Gratitude by Mental Elimination	3	2	3
6	Gratitude by Mental Elimination	1	1	1
6	Gratitude by Mental Elimination	2	2	2
6	Gratitude by Mental Elimination	3	4	3
7	Gratitude for Important People	5	5	5
7	Gratitude for Important People	3	3	4
7	Gratitude for Important People	5	5	5
7	Gratitude for Important People	3	2	3
7	Gratitude for Important People	4	4	3
8	Gratitude Journal	2	2	2
8	Gratitude Journal	3	4	3
8	Gratitude Journal	2	2	2
8	Gratitude Journal	4	4	4
8	Gratitude Journal	3	4	3
9	Gratitude Letter	4	4	5
9	Gratitude Letter	2	3	3
9	Gratitude Letter	2	3	2
9	Gratitude Letter	4	5	4
9	Gratitude Letter	3	2	3
10	Gratitude Meditation	5	5	5
10	Gratitude Meditation	1	2	1
10	Gratitude Meditation	4	5	5
10	Gratitude Meditation	3	2	3
10	Gratitude Meditation	4	5	5
11	Have-a-good-day Exercise	5	5	5
11	Have-a-good-day Exercise	2	2	2
11	Have-a-good-day Exercise	2	2	3
11	Have-a-good-day Exercise	5	5	5
11	Have-a-good-day Exercise	1	1	2
12	Healing through Writing	2	3	3
12	Healing through Writing	5	4	4
12	Healing through Writing	2	3	3
12	Healing through Writing	2	3	3
12	Healing through Writing	5	4	4
13	Hope Map	1	3	2
13	Hope Map	3	4	4
13	Hope Map	4	4	4
13	Hope Map	2	4	3
13	Hope Map	4	4	5
14	Increasing Awareness of Complaining	3	3	4
14	Increasing Awareness of Complaining	3	3	4
14	Increasing Awareness of Complaining	4	4	4
14	Increasing Awareness of Complaining	5	5	5
14	Increasing Awareness of Complaining	4	4	4
15	Initiating Physical Activity	5	5	4
15	Initiating Physical Activity	1	1	1
15	Initiating Physical Activity	4	3	3
15	Initiating Physical Activity	2	1	1
15	Initiating Physical Activity	3	3	4
16	My Gravestone	1	1	1
16	My Gravestone	5	5	5
16	My Gravestone	1	1	1
16	My Gravestone	2	3	1
16	My Gravestone	4	3	4
17	Non-Judgemental Reflection	4	4	3
17	Non-Judgemental Reflection	3	2	3
17	Non-Judgemental Reflection	1	1	1
17	Non-Judgemental Reflection	1	1	1
17	Non-Judgemental Reflection	3	3	3
18	Positive Emotion Brainstorm	2	3	4
18	Positive Emotion Brainstorm	2	3	1
18	Positive Emotion Brainstorm	3	4	4
18	Positive Emotion Brainstorm	3	3	3
18	Positive Emotion Brainstorm	3	3	3
19	Random Acts of Kindness	4	2	4
19	Random Acts of Kindness	5	1	4
19	Random Acts of Kindness	3	5	4
19	Random Acts of Kindness	3	5	4
19	Random Acts of Kindness	3	2	4
20	Reframing Critical Self-Talk	4	4	3
20	Reframing Critical Self-Talk	5	4	5
20	Reframing Critical Self-Talk	3	4	4
20	Reframing Critical Self-Talk	1	4	1
20	Reframing Critical Self-Talk	2	1	2
21	Self-compassion Break	3	4	5
21	Self-compassion Break	3	4	4
21	Self-compassion Break	5	5	5
21	Self-compassion Break	3	3	2
21	Self-compassion Break	2	3	4
22	Self-Contract	1	2	1
22	Self-Contract	2	2	2
22	Self-Contract	3	2	3
22	Self-Contract	4	4	4
22	Self-Contract	3	3	3
23	Spending Money on Others	3	3	2
23	Spending Money on Others	5	2	4
23	Spending Money on Others	4	5	4
23	Spending Money on Others	3	3	2
23	Spending Money on Others	2	2	2
24	The Best Possible Self	2	2	4
24	The Best Possible Self	3	4	4
24	The Best Possible Self	4	4	4
24	The Best Possible Self	3	3	4
24	The Best Possible Self	1	1	1
25	Three Loving Connections	3	4	3
25	Three Loving Connections	4	2	3
25	Three Loving Connections	3	4	4
25	Three Loving Connections	3	4	1
25	Three Loving Connections	1	2	2
26	Using Music to Express Feelings	5	5	5
26	Using Music to Express Feelings	4	4	4
26	Using Music to Express Feelings	5	5	5
26	Using Music to Express Feelings	5	3	5
26	Using Music to Express Feelings	5	5	5
27	Using Photography to Increase Savouring	4	3	4
27	Using Photography to Increase Savouring	4	5	5
27	Using Photography to Increase Savouring	3	4	4
27	Using Photography to Increase Savouring	3	1	1
27	Using Photography to Increase Savouring	5	5	5
28	Writing About Intensely Positive Experiences	2	4	3
28	Writing About Intensely Positive Experiences	5	4	4
28	Writing About Intensely Positive Experiences	3	3	3
28	Writing About Intensely Positive Experiences	3	1	3
28	Writing About Intensely Positive Experiences	4	4	3
29	You, At Your Best	1	3	1
29	You, At Your Best	2	3	3
29	You, At Your Best	4	3	4
29	You, At Your Best	3	3	2
29	You, At Your Best	2	1	2
